# Supplementary material for: NADPH oxidase 2 (NOX2)-independent inducers of neutrophil extracellular traps promote resolution of chronic inflammation
Source: Redox Biol. 2026 Jul 15;95:104302. doi: 10.1016/j.redox.2026.104302 (PMC13393013; doi:10.1016/j.redox.2026.104302)
Supplement: Multimedia component 2 [file mmc2.xlsx]

## Sheet: Prodrug´1 vs control d2
	Differentially regulated cupstream regulators from paws of Prodrug 1- and vehicle-treated mice 2 days after injection of MSU-crystals, as identified by Ingenuity pathway analysis.
	Upstream regulator	p-value of overlap	Expr. fold change	Target Molecules in Dataset
	CISH	1,77E-05	0,279	CCRL2,CD101,NR4A3,Retnlg
	CD44	3,87E-04	-0,449	CLEC7A,ITGAX,Ly6a (includes others)
	IL15RA	6,70E-04	0,274	CD244,ITGAX
	EBF1	1,05E-03	-0,032	CD244,Ly6a (includes others)
	KDM5A	2,12E-03	-0,082	MYH2,MYH8,MYL6B
	MYOD1	2,42E-03	0,872	MYOG
	S1PR1	2,42E-03	0,017	NLRP3
	P2RX7	2,42E-03	0,174	NLRP3
	TGFB1	2,54E-03	-0,004	ITGAX,Ly6a (includes others)
	PPARD	2,55E-03	-0,008	Chil3/Chil4,CLEC7A,LIPG
	RB1	4,48E-03	0,121	MYH2,MYH8,MYL6B
	STAT1	4,75E-03	0,034	Chil3/Chil4,ITGAX,Ly6a (includes others)
	SLC7A2	4,84E-03	0,079	Chil3/Chil4
	TGIF1	4,84E-03	-0,171	SOAT2
	PHB	4,84E-03	0,115	H19
	mir-142	4,84E-03	-1,178	ITGAX,Ly6a (includes others)
	IFNG	5,85E-03	-1,131	Chil3/Chil4,CLEC7A,Ly6a (includes others),NLRP3
	GBP5	7,25E-03	-0,066	NLRP3
	RUNX1	7,54E-03	0,179	CD244,Ly6a (includes others)
	PLA2G2D	9,65E-03	0,351	ITGAX
	CCRL2	9,65E-03	-1,429	ITGAX
	YAP1	1,02E-02	0,213	CCRL2,Chil3/Chil4
	IRF7	1,05E-02	-0,059	CCRL2,Ly6a (includes others)
	KRAS	1,11E-02	-0,157	Ly6a (includes others),NLRP3
	EIF2A	1,21E-02	0,025	ITGAX
	IL2RB	1,21E-02	-0,606	CD244
	NPC1	1,28E-02	0,017	ITGAX,LIPG
	CSF1	1,42E-02	-0,677	CLEC7A,ITGAX
	ALDH1A2	1,44E-02	-0,017	Ly6a (includes others)
	DICER1	1,45E-02	-0,059	H19,ITGAX
	ITK	1,56E-02	0,209	CD244,Ly6a (includes others)
	IL4	1,79E-02	-0,131	Chil3/Chil4,LIPG,Ly6a (includes others),Retnlg
	Cd33	1,92E-02	-0,396	ITGAX
	MAS1	1,92E-02	-0,370	Chil3/Chil4
	CD200	2,16E-02	0,103	CLEC7A
	PDK2	2,16E-02	0,406	Chil3/Chil4
	PDK4	2,16E-02	0,689	Chil3/Chil4
	ZBTB16	2,39E-02	0,666	CD244,Ly6a (includes others)
	BCO1	2,40E-02	-0,920	SPON2
	BCO2	2,40E-02	-0,522	SPON2
	RUNX3	2,63E-02	-0,256	ITGAX
	VASP	2,63E-02	-0,180	Chil3/Chil4
	CREB1	2,63E-02	-0,093	Chil3/Chil4
	FHL2	2,63E-02	-0,416	Chil3/Chil4
	CCL5	2,63E-02	0,765	CCRL2
	RIPK3	2,87E-02	0,160	NLRP3
	IL4R	3,34E-02	-0,077	ITGAX
	IL1RL1	3,34E-02	-0,566	Chil3/Chil4
	NODAL	3,57E-02	2,079	ITGAX
	PDCD1	3,81E-02	0,000	NLRP3
	ZC3H12C	4,04E-02	-0,203	Ly6a (includes others)
	TNFAIP3	4,04E-02	-0,724	NLRP3
	SUZ12	4,04E-02	-0,292	H19
	PPARA	4,06E-02	0,328	LAMB3,LIPG,Orm1 (includes others)
	HMOX1	4,27E-02	-0,139	Chil3/Chil4
	Tnfsf9	4,27E-02	-0,360	Chil3/Chil4
	IRF6	4,27E-02	0,210	Chil3/Chil4
	IRF2	4,51E-02	0,080	Chil3/Chil4
	VEGFA	4,51E-02	-0,027	CD244
	IFIH1	4,74E-02	-0,171	Ly6a (includes others)
	COP1	4,74E-02	-0,084	ITGAX
	LEP	4,80E-02	0,376	Chil3/Chil4,ITGAX
	FYN	4,97E-02	-0,086	NLRP3
