# Supplementary material for: NADPH oxidase 2 (NOX2)-independent inducers of neutrophil extracellular traps promote resolution of chronic inflammation
Source: Redox Biol. 2026 Jul 15;95:104302. doi: 10.1016/j.redox.2026.104302 (PMC13393013; doi:10.1016/j.redox.2026.104302)
Supplement: Multimedia component 3 [file mmc3.xlsx]

## Sheet: Prodrug´1 vs control d14
	Differentially regulated cupstream regulators from paws of Prodrug 1- and vehicle-treated mice 14 days after injection of MSU-crystals, as identified by Ingenuity pathway analysis.
	Upstream regulator	p-value of overlap	Expr. fold change	Target Molecules in Dataset
	CISH	4.28E-12	1,335	CA4,CCL3L3,CCL4,CCRL2,CD14,CXCL3,Gzmc,HCAR2,HDC
	CSF2	6,35E-11	-1,473	CA4,CCL3L3,CCL4,CCRL2,CD14,Chil3/Chil4,CXCL3,HCAR2,HDC,IL23A
	IL10	3,49E-08	-0,639	CCL3L3,CCL4,CD14,Chil3/Chil4,CXCL3,IL1R2,IL1RN,IL23A,OSM
	TLR2	1,79E-07	-1,160	CCL3L3,CCL4,Chil3/Chil4,CXCL3,IL1RN,IL23A
	CCL5	2,09E-07	0,412	CCL3L3,CCL4,CCRL2,CXCL3
	MYD88	2,61E-07	-1,463	CCL3L3,CCL4,CCRL2,CD14,CXCL3,HDC,IL1RN,IL23A
	Ccl2	9,96E-07	-0,164	CCL3L3,CCL4,CD14,CXCL3
	CCL11	2,00E-06	0,833	CCL3L3,CCL4,CXCL3
	IL1B	6,01E-06	-2,100	CCRL2,CD14,CXCL3,G0S2,IL1RN,IL22,Ppbp,PTX3
	STAT3	1,20E-05	-0,953	CCL3L3,CCL4,CCRL2,CXCL3,IL1RN,IL22,IL23A
	IL33	1,20E-05	-0,619	CCL3L3,CCL4,Chil3/Chil4,CXCL3,G0S2,HCAR2,HDC,RAMP3
	CXCL3	1,24E-05	-4,136	CCL3L3,CCL4,CXCL3
	MST1R	1,60E-05	-0,897	CCL3L3,CCL4,CXCL3
	DUSP1	1,82E-05	-1,609	CCL3L3,CCL4,CXCL3,IL1RN,OSM
	MAPKAPK2	2,16E-05	-1,391	CCL3L3,CXCL3,HDC,IL23A
	IFNG	2,61E-05	0,135	CCL3L3,CCL4,CCRL2,Chil3/Chil4,CXCL3,HCAR2,IL1RN,IL23A,SFRP1,ZBTB16
	PTPRJ	3,68E-05	0,046	CCL3L3,CCL4,CXCL3,HDC
	GPS2	3,77E-05	-0,071	CCL3L3,CCL4,CD14
	NBEAL2	3,77E-05	-1,192	CCL3L3,CCL4,CXCL3
	GAB2	4,54E-05	-0,576	CCL3L3,CCL4
	IL4	4,55E-05	0,829	ADAMTS4,CCL3L3,CCL4,CD14,Chil3/Chil4,CXCL3,HDC,IL1R2,IL1RN,RAMP3,SOX2
	TLR9	6,33E-05	-0,354	CCL3L3,CCL4,CXCL3,IL23A
	TLR3	6,33E-05	0,202	CCL3L3,CXCL3,IL1R2,IL1RN
	C5	7,30E-05	0,168	CCL3L3,CXCL3,IL23A
	TICAM1	8,37E-05	-0,937	CCL3L3,CCL4,CCRL2,CXCL3,IL23A
	BCL11B	8,43E-05	0,497	Gzmc,IL22,ZBTB16
	MCOLN2	9,07E-05	0,084	CCL3L3,CXCL3
	LBP	9,07E-05	-0,692	CXCL3,IL1RN
	CCL22	9,07E-05	-1,850	CCL3L3,CXCL3
	IL13	9,51E-05	-3,756	ADAMTS4,CCL3L3,Chil3/Chil4,IL23A
	YAP1	1,22E-04	0,085	CCRL2,Chil3/Chil4,CXCL3,DDAH1
	TNF	1,24E-04	-2,316	CCL3L3,CCL4,CCRL2,CXCL3,IL1RN,IL22,IL23A
	PPARD	1,25E-04	-1,350	CCL3L3,Chil3/Chil4,IL23A,PCSK9,STBD1
	NFKBIA	1,29E-04	-1,613	CCL3L3,CXCL3,IL1RN,PTX3,SFRP1
	PTGER4	1,34E-04	0,307	ADAMTS4,CCL3L3,CCL4,HCAR2,IL23A
	LRP1	1,41E-04	-1,315	CCL3L3,CCL4,CD14
	RAP1B	1,51E-04	0,180	CCL3L3,CCL4
	CD244	1,51E-04	-0,568	CCL3L3,CCL4
	SAA1	1,51E-04	-2,024	CCL3L3,CCL4
	TLR4	1,61E-04	0,039	CCL3L3,CCL4,CCRL2,CXCL3,HDC,IL23A
	TBK1	1,72E-04	0,070	CCL3L3,CCL4,CXCL3,HDC
	VIP	1,76E-04	-1,303	CCL3L3,CCL4,CXCL3
	METRNL	2,26E-04	-1,011	CCL3L3,CCL4
	NCR1	2,26E-04	-0,239	CCL3L3,CCL4
	KLRB1	2,26E-04	-0,569	CCL3L3,CCL4
	IKBKB	3,32E-04	-0,100	CCL3L3,CXCL3,IL1RN,PTX3,SFRP1
	SAMSN1	3,60E-04	-0,660	CCL3L3,CCL4,HDC,IL23A
	IL21	3,76E-04	0,724	CCL3L3,CCL4,CCRL2,IL23A
	IL6	3,96E-04	-1,786	CD14,CXCL3,IL1RN,IL22,IL23A
	S100A8	4,19E-04	0,610	IL22,IL23A
	N4BP1	4,19E-04	-0,254	CCL3L3,CCL4
	CARD11	4,19E-04	-0,601	CCL3L3,CCL4
	CEBPD	4,19E-04	-1,289	CCL3L3,CXCL3
	MRTFB	6,62E-04	0,358	DDAH1,G0S2,Ppbp,SERPINB10
	MRTFA	6,62E-04	-0,575	DDAH1,G0S2,Ppbp,SERPINB10
	CARD9	6,70E-04	-0,287	CXCL3,IL22
	CLEC7A	6,70E-04	-1,293	CCL3L3,CCL4
	CXCL2	6,70E-04	-1,547	CCL3L3,CCL4
	ELF4	6,70E-04	-1,016	DUSP5,Ppbp
	STAT5A	7,39E-04	-0,690	CCL3L3,DUSP5,Gzmc,OSM
	ABCG1	8,16E-04	-0,562	CCL3L3,CXCL3
	CHUK	8,22E-04	0,334	CXCL3,IL1RN,PTX3,SFRP1
	CEBPB	8,47E-04	-2,381	CCL3L3,CCRL2,CD14,CXCL3,IL1RN,INMT
	AGT	9,12E-04	0,877	CCL3L3,CCL4,CD14,CXCL3
	TGFBR2	9,53E-04	-0,339	CCL3L3,CCL4,HDC,IL1R2,RAMP3
	STING1	9,92E-04	-0,804	CCL3L3,CCL4,HDC
	CDKN2A	1,04E-03	-1,348	CCL3L3,CCL4,IL1R2,ZBTB16
	IL2	1,04E-03	-0,034	CCL4,CXCL3,IL1R2,IL22,OSM
	ZFP36	1,11E-03	-1,530	CCL3L3,CXCL3,OSM
	ICAM1	1,15E-03	-1,600	CCL3L3,CCL4
	CHRNA7	1,15E-03	-0,015	CXCL3,IL1RN
	CITED2	1,17E-03	0,027	Chil3/Chil4,CXCL3,HCAR2,IL1RN,OSM
	RGS10	1,24E-03	0,027	CCL3L3,Chil3/Chil4,IL1R2
	IKZF1	1,26E-03	0,464	CCL3L3,CCL4,IL22,IL23A
	RGS1	1,34E-03	-0,708	CCL3L3,IL23A
	CBL	1,54E-03	0,130	CCL3L3,CXCL3
	NCOA2	1,60E-03	0,435	CCL3L3,CCL4,HCAR2
	ZNF281	1,76E-03	-0,106	CCL3L3,CCL4
	CEBPE	1,76E-03	0,656	CD14,IL1RN
	MAPKAPK3	1,76E-03	-0,718	CCL3L3,CXCL3
	Klra7 (includes others)	1,76E-03	-3,652	CCL3L3,CCL4
	RELA	1,85E-03	-1,214	CD14,CXCL3,IL23A
	APP	1,89E-03	-0,243	ADAMTS4,CCL3L3,CCL4,HCAR2
	CD14	1,99E-03	-3,109	CCL3L3,CCL4
	IL36A	1,99E-03	-0,544	CXCL3,IL23A
	ATF2	1,99E-03	0,354	DUSP5,IL23A
	BCL6	2,05E-03	0,227	CCL3L3,CCL4,CXCL3,IL23A
	HAND2	2,23E-03	-0,877	CCL3L3,CCL4
	SOCS6	2,23E-03	0,540	CXCL3,IL23A
	Tnfsf9	2,23E-03	-1,363	Chil3/Chil4,IL23A
	ABCA1	2,23E-03	-0,059	CCL3L3,CXCL3
	PTPRC	2,49E-03	0,250	CCL3L3,CCL4
	NFKB1	2,62E-03	-0,393	Chil3/Chil4,CXCL3,IL23A
	IL25	2,76E-03	0,511	IL22,IL23A
	LEP	2,85E-03	0,830	CCL3L3,Chil3/Chil4,FBP2,IL1R2
	NOTCH1	2,95E-03	-0,926	CD14,IL22,IL23A
	PTGER2	2,95E-03	-0,478	HDC,IL1R2,IL23A
	HMOX1	3,04E-03	-1,973	Chil3/Chil4,IL23A
	IL17A	3,43E-03	-2,883	CXCL3,IL22,IL23A
	RBPJ	3,64E-03	0,200	IL22,SOX2
	KITLG	3,75E-03	0,287	CD14,CXCL3,IL1RN,OSM
	ABCA7	3,93E-03	-0,697	CD14
	STAB1	3,93E-03	-0,965	CCL3L3
	PHF20L1	3,93E-03	0,571	SOX2
	FNIP1	3,93E-03	0,285	ZBTB16
	mir-103	3,93E-03	2,156	IL23A
	DTL	3,93E-03	1,084	IL23A
	SETD7	3,93E-03	0,718	SOX2
	BCL3	3,96E-03	-1,430	CXCL3,DUSP5
	CCR2	3,96E-03	0,592	Chil3/Chil4,IL22
	NR1H3	4,01E-03	-0,747	CCL3L3,CCL4,G0S2,IL1RN
	TANK	4,30E-03	0,288	CXCL3,IL23A
	AGER	4,30E-03	-0,185	CXCL3,IL22
	TAZ	4,46E-03	0,077	CCL3L3,CCRL2,Chil3/Chil4,CXCL3
	KDM1A	4,65E-03	-0,137	OSM,SOX2
	LGALS3	4,65E-03	-1,110	CCL3L3,Chil3/Chil4
	RARA	5,00E-03	-1,203	FOXD3,IL22,SOX2
	PPP2CA	5,00E-03	-0,288	CXCL3,HCAR2
	MARK2	5,00E-03	-0,874	CXCL3,HDC
	AIRE	5,16E-03	0,260	CCRL2,CXCL3,PROKR2
	IKBKG	5,16E-03	-0,151	IL1RN,PTX3,SFRP1
	MERTK	5,38E-03	1,071	HDC,IL23A
	NR3C2	5,76E-03	1,074	Chil3/Chil4,PTX3
	PTPN1	5,76E-03	-1,066	CXCL3,IL23A
	MAPK1	5,83E-03	0,302	CCL3L3,CCL4,SFRP2
	IRF3	6,00E-03	-0,471	CCL3L3,CCRL2,IL23A
	MBTD1	6,16E-03	0,346	CCL4,CXCL3
	IFNGR1	6,93E-03	0,240	CCL3L3,Gzmc,IL23A
	WNT5A	6,98E-03	-0,464	CCL3L3,CD14
	NOS2	7,41E-03	-2,858	CCL3L3,CXCL3
	FFAR4	7,84E-03	0,162	IL22
	Gulo	7,84E-03	1,642	PCSK9
	ORAI1	7,84E-03	-0,898	CXCL3
	SLC7A2	7,84E-03	-0,144	Chil3/Chil4
	TRPM2	7,84E-03	-0,876	CXCL3
	MDK	7,84E-03	-1,831	CXCL3
	CRY1	7,84E-03	-0,909	DBP
	PLAU	7,86E-03	-0,923	Chil3/Chil4,CXCL3
	TBX5	7,86E-03	1,142	CCL3L3,CCL4
	Klrk1	8,31E-03	0,324	CCL3L3,CCL4
	LYN	8,78E-03	-0,037	CCL3L3,CCL4
	NR1H2	9,26E-03	-1,134	CCL4,IL1RN
	KLF6	9,26E-03	0,273	CCL3L3,Chil3/Chil4
	TLR7	1,03E-02	0,176	CXCL3,IL23A
	FAS	1,03E-02	-0,237	CCL3L3,CXCL3
	Map3k7	1,03E-02	0,353	CCL3L3,CCL4
	SRF	1,09E-02	-0,658	G0S2,Ppbp,SERPINB10
	RAC2	1,13E-02	-0,263	CCL3L3,CCL4
	OGA	1,17E-02	0,097	SOX2
	UCP2	1,17E-02	-1,061	HDC
	THBD	1,17E-02	0,382	CXCL3
	IL23R	1,17E-02	-0,026	IL22
	MMP9	1,17E-02	-1,266	IL23A
	HPX	1,17E-02	-0,822	IL23A
	TBX3	1,17E-02	0,197	SOX2
	MECP2	1,17E-02	0,122	SYT4
	LY86	1,17E-02	0,403	CD14
	SDC1	1,17E-02	-1,893	CXCL3
	RCOR2	1,17E-02	-1,245	SYT4
	SREBF1	1,29E-02	-0,660	Chil3/Chil4,IL1R2
	CLEC4G	1,41E-02	1,719	Chil3/Chil4,IL23A
	mir-142	1,41E-02	-0,780	CXCL3,Gzmc
	RARB	1,47E-02	0,895	FOXD3,SOX2
	RARG	1,47E-02	-0,382	FOXD3,SOX2
	MTF2	1,56E-02	0,549	FOXD3
	B3GNT2	1,56E-02	-0,194	CD14
	HMGN1	1,56E-02	-0,184	G0S2
	mir-133	1,56E-02	2,249	CXCL3
	AMBP	1,56E-02	-3,316	CXCL3
	USP7	1,56E-02	0,380	IL23A
	UBA7	1,56E-02	-1,032	IL23A
	LILRB3	1,56E-02	-0,316	CCL3L3
	TNFAIP6	1,56E-02	-0,887	Chil3/Chil4
	MVP	1,56E-02	-1,121	CXCL3
	Gzmb	1,56E-02	-0,020	Gzmc
	NCOA1	1,59E-02	0,490	DBP,IL1RN
	MET	1,59E-02	0,084	CCL3L3,HDC
	MEF2C	1,59E-02	1,259	CCL3L3,CCL4
	GATA2	1,60E-02	-0,165	CCL3L3,HDC,Ppbp
	AKT1	1,84E-02	-0,950	CCL3L3,CCL4
	PTEN	1,87E-02	0,336	IL22,IL23A,SFRP1
	P2RY6	1,95E-02	-0,730	IL23A
	SARM1	1,95E-02	-1,112	CCL3L3
	MYDGF	1,95E-02	-1,087	IL22
	MMP13	1,95E-02	-0,442	CCL4
	FUT7	1,95E-02	-0,849	IL23A
	LTF	1,95E-02	0,520	CCL3L3
	DRD5	1,95E-02	-2,944	IL23A
	ATF7	1,95E-02	0,193	DUSP5
	FOXD3	1,95E-02	2,664	SOX2
	RBP3	1,95E-02	-0,290	IL22
	LY9	1,95E-02	0,610	ZBTB16
	PRMT1	1,95E-02	-0,359	CXCL3
	TYK2	1,95E-02	-0,554	IL23A
	NFKBIE	1,95E-02	-1,530	CXCL3
	IHH	1,97E-02	0,101	FBP2,SLN
	NR3C1	2,01E-02	0,314	CCL3L3,CCL4,HCAR2
	STAT4	2,11E-02	-0,404	CXCL3,IL22
	IL5	2,15E-02	0,562	CA4,CCRL2,IL1R2
	MIF	2,18E-02	-1,258	CXCL3,IL23A
	IL10RA	2,28E-02	-0,618	HCAR2,IL1RN,IL23A,REG3G
	SIGIRR	2,34E-02	-0,483	CXCL3
	IL1RL2	2,34E-02	-0,382	IL22
	RGMB	2,34E-02	0,407	CXCL3
	CFB	2,34E-02	-0,495	CXCL3
	SEL1L	2,34E-02	0,009	SOX2
	NOTCH3	2,34E-02	-0,864	IL22
	PPM1B	2,34E-02	0,700	CCL3L3
	P2RX4	2,34E-02	-0,446	CXCL3
	C5AR2	2,34E-02	-1,465	CXCL3
	ANGPTL4	2,34E-02	-2,256	CXCL3
	MAPK14	2,40E-02	0,064	IL22,SOX2
	LDLR	2,42E-02	-1,256	CCL3L3,CCL4,IL1RN
	CD44	2,54E-02	-0,584	CCL4,IL1R2
	UNC93B1	2,72E-02	-0,694	CXCL3
	Retnla	2,72E-02	0,324	IL23A
	JAK1	2,72E-02	0,285	CCL3L3
	REST	2,72E-02	-0,121	SYT4
	BGN	2,72E-02	-1,269	CXCL3
	TRIM21	2,72E-02	0,218	IL22
	BHLHE40	2,77E-02	-0,744	CCRL2,CD14,CXCL3,IL1R2
	NLRP3	2,77E-02	-2,589	CCL3L3,CCL4
	DOCK8	2,85E-02	0,063	CCL4,HDC
	SOX2	3,09E-02	4,249	FOXD3,SOX2
	SASH1	3,09E-02	0,101	CCL4,HDC
	NCF1	3,10E-02	-0,370	CD14
	GPR84	3,10E-02	-1,596	CCL3L3
	TXK	3,10E-02	-0,582	ZBTB16
	CCL2	3,10E-02	0,068	Chil3/Chil4
	LRPAP1	3,10E-02	-0,771	CCL3L3
	NRP1	3,10E-02	0,206	DDAH1
	MAS1	3,10E-02	0,078	Chil3/Chil4
	LAT2	3,10E-02	-0,703	CCL3L3
	CCR6	3,10E-02	-0,269	CCL3L3
	NPC1	3,17E-02	-0,616	CCL3L3,PCSK9
	THRB	3,17E-02	0,970	SFRP1,SFRP2
	LRBA	3,48E-02	0,920	CCL3L3
	PDK2	3,48E-02	1,223	Chil3/Chil4
	ADORA2B	3,48E-02	-1,406	CXCL3
	CXCR2	3,48E-02	-0,727	CCL3L3
	PDK4	3,48E-02	0,430	Chil3/Chil4
	KLF4	3,51E-02	0,281	Chil3/Chil4,SOX2
	NFKB2	3,86E-02	-1,676	IL23A,Ppbp
	ANKRD17	3,86E-02	0,354	HDC
	BCO1	3,86E-02	0,560	SPON2
	BCO2	3,86E-02	-0,018	SPON2
	PTPN2	3,86E-02	0,061	CCL3L3
	CTSB	3,86E-02	-0,870	CXCL3
	TAC1	3,86E-02	0,137	CXCL3
	MED13	3,86E-02	0,365	PCSK9
	SLC6A1	3,86E-02	1,088	IL23A
	BCL10	3,86E-02	-0,814	CCL4
	CLEC4E	3,86E-02	-0,714	CXCL3
	VTN	3,86E-02	-0,492	CXCL3
	ACE2	3,86E-02	2,349	CXCL3
	CD40	3,95E-02	-0,882	CCL4,IL1RN
	LEPR	4,13E-02	0,721	IL1R2,IL1RN
	IL36B	4,24E-02	1,547	IL23A
	TREM1	4,24E-02	-2,662	CXCL3
	VASP	4,24E-02	-1,319	Chil3/Chil4
	CX3CR1	4,24E-02	0,374	CD14
	BCL2	4,24E-02	0,331	Gzmc
	SOST	4,24E-02	-0,452	CCL3L3
	IL1RN	4,24E-02	-2,855	IL23A
	FHL2	4,24E-02	-0,327	Chil3/Chil4
	NOTCH2	4,24E-02	-0,360	IL22
	NR4A3	4,62E-02	-1,689	FBP2
	PHLPP1	4,62E-02	-0,048	CXCL3
	B2M	4,62E-02	0,052	CCL3L3
	FCER1A	4,62E-02	-0,285	CCL3L3
	LCP2	4,62E-02	-0,040	ZBTB16
	NFKBIZ	4,62E-02	-0,553	CCL3L3
	mir-30	4,62E-02	2,096	UGT8
	KDM4C	4,99E-02	0,478	SOX2
	KDM4A	4,99E-02	-0,475	SOX2
	KDM6B	4,99E-02	-1,670	CCL3L3
	IL1R1	4,99E-02	-0,417	CXCL3
	USP18	4,99E-02	-0,778	CCL3L3
	KIT	4,99E-02	-0,249	CXCL3
