# Supplementary material for: NADPH oxidase 2 (NOX2)-independent inducers of neutrophil extracellular traps promote resolution of chronic inflammation
Source: Redox Biol. 2026 Jul 15;95:104302. doi: 10.1016/j.redox.2026.104302 (PMC13393013; doi:10.1016/j.redox.2026.104302)
Supplement: Multimedia component 4 [file mmc4.xlsx]

## Sheet: Permutation summary
Gene set / subgroup	bulk RNA-Seq dataset	Matched mouse genes	Mean log2FC Prodrug 1 − Vehicle	Null mean	Observed − null	z-score	p two-sided	p Prodrug-high	p Vehicle-high	Direction
Cytosolic ROS regulators overall	day 2	344	0.0141	-0.0118	0.0259	2.33	0.01980	0.00886	0.991	Prodrug-high
Cytosolic ROS regulators overall	day 14	348	0.031	0.0195	0.0116	0.47	0.63800	0.31900	0.681	Prodrug-high, not significant
Mitochondrial ROS regulators overall	day 2	524	0.021	-0.0119	0.0329	3.67	0.00040	0.00008	0.99994	Prodrug-high
Mitochondrial ROS regulators overall	day 14	522	0.1004	0.0196	0.0808	4.04	0.00006	0.00004	0.99998	Prodrug-high
Pro-mitochondrial ROS regulators	day 2	200	0.0362	-0.0118	0.048	3.27	0.00124	0.00034	0.99968	Prodrug-high
Anti-mitochondrial ROS regulators	day 2	324	0.0117	-0.012	0.0237	2.08	0.03790	0.01720	0.9828	Prodrug-high
Pro-mitochondrial ROS regulators	day 14	198	0.1279	0.0196	0.1083	3.33	0.00116	0.00060	0.99942	Prodrug-high
Anti-mitochondrial ROS regulators	day 14	324	0.0835	0.0196	0.064	2.5	0.01320	0.00700	0.993	Prodrug-high
Pro-cytosolic ROS regulators	day 2	146	0.03	-0.0119	0.0418	2.43	0.01610	0.00656	0.9935	Prodrug-high
Anti-cytosolic ROS regulators	day 2	198	0.00245	-0.0119	0.0144	0.98	0.32800	0.16400	0.836	Prodrug-high, not significant
Pro-cytosolic ROS regulators	day 14	148	0.019	0.0196	-0.0006	-0.016	0.98700	0.50400	0.496	No shift / slightly Vehicle vs null
Anti-cytosolic ROS regulators	day 14	200	0.0399	0.0193	0.0206	0.63	0.52400	0.2600	0.74	Prodrug-high, not significant
